# Supplementary material for: Deep arsenic mobilization in karst soils: effects of pedogenesis and grazing
Source: PeerJ. 2026 Jun 8;14:e21371. doi: 10.7717/peerj.21371 (PMC13256058; doi:10.7717/peerj.21371)
Supplement: Supplemental Information 1 [file peerj-14-21371-s001.xlsx]

## Sheet: Table S1
Table S1 Land uses and dominant vegetation in three profiles
Profiles	Location		Land-use types	Depth (cm)	Disturbed mode	Dominant vegetation
	latitude	longitude
SF	N 28°04′57.64″	E 108°42′31.01″	Secondary forest	160	None	Platycarya strobilacea Sieb.et Zucc., Melia azedarach L., Quercus fabri Hance , etc.
AC	N 28°04′48.35″	E 108°42′58.22″	Abandoned cropland	130	Long term cultivation (abandoned before 3 years)	Corn and potatoes
GS	N 28°04′22.68″	E 108°40′37.62″	Shrubland	70	Goats grazing in 5 years	Pyracantha fortuneana, Castanea mollissima, Lindera communis, and interspersed with less Cunninghamia lanceolata, Pinus massoniana Lamb , etc.

## Sheet: Table S2
Table S2 Exposure factors used in chronic daily intake (CDI), hazard quotient (HQ), carcinogenic risk (CR), and carcinogenic risk (CHI) estimation for non-carcinogenic risk
Abbreviation	Variables	Unit	Reference values (adult)	Reference values (children)
EF	Exposure frequency	day/year	350	360
ED	Exposure duration	year	30	6
BW	Average body weight	kg	61.8	19.2
ATn-c	Averaging time for non- carcinogenic effects	day	9490	9490
ATc	Averaging time for carcinogenic effects	day	25500	25500
CF	Conversion factor	kg/mg	1e-06	1e-06
SA	Skin surface area available for exposure	cm2/event	5700	2800
AF	Soils to skin adherence factor	mg/cm2	0.07	0.2
ABS	Dermal absorption factor		0.001	0.001
IngR	Soil ingestion rate	mg/d	100	200
InhR	Soil inhalation rate	m3/day	14.5	7.5
PEF	Particulate emission factor	m3/kg	0.000296	0.000296
RfDing	Reference dose of ingestion	mg/(kg*day)	0.0003	0.0003
RfDinh	Reference dose of inhalation	mg/(kg*day)	0.0003	0.0003
RfDdermal	Reference dose of dermal	mg/(kg*day)	0.000123	0.000123
CSFing	Carcinogenic slope factor of ingestion	mg/(kg*day)	1.5	1.5
CSFinh	Carcinogenic slope factor of inhalation	mg/(kg*day)	15.1	15.1
CSFdermal	Carcinogenic slope factor of dermal	mg/(kg*day)	3.66	3.66

## Sheet: Table S3
Table S3 Soil As contents and parameters of related soil components in the study area
Sample	Depth	pH	SOC	Clay	Silt	Sand	CIA	Mn	Fe	Al	Ca	As	RTE	ΔT	EF	C	E
	(cm)		(g/kg)	(%)	(%)	(%)	(%)	(mg/kg)	(g/kg)	(g/kg)	(g/kg)	(mg/kg)
Secondary forest	0	7.21	42.16	13.58	83.97	2.45	76.94	683.8	35.58	71.12	11.28	27.26		1.61	1.1	1.36	13.63
(SF)	5	7.68	17.29	14.34	84.31	1.35	74.31	642.6	36.7	59.71	14.47	27.21	1	2.34	1.31	1.36	13.6
	10	7.68	16.27	13.38	84.74	1.88	77.28	694.6	38.56	73.35	11.94	25.24	1.08	1.58	0.99	1.26	12.62
	15	7.7	12.67	14.68	84.34	0.98	77.39	668.9	36.72	72.6	15.71	23.56	1.07	1.27	0.93	1.18	11.78
	20	7.72	8.51	12.92	85.79	1.29	74.6	626	33.54	31.56	9.94	25.7	0.92	5.56	2.34	1.28	12.85
	30	7.72	7.47	14.41	84.46	1.13	75.22	606.8	34.2	61.66	11.1	27.42	0.94	1.97	1.28	1.37	13.71
	40	7.89	7.63	15.41	83.92	0.67	75.11	583.5	34.46	57.5	12.4	19	1.05	2.01	1.3	1.3	13
	50	7.85	9.4	13.99	85.07	0.94	77.79	557.6	29.73	60.55	40.06	21.67	1.2	1.44	1.03	1.08	10.84
	60	7.82	7.11	14.09	84.93	0.99	77.94	647.6	35.46	72.05	9.85	26.27	0.82	1.58	1.05	1.31	13.14
	70	7.5	7.12	15.99	83.3	0.72	76.47	447.6	24	65.7	6.85	24.25	1.08	1.33	1.06	1.21	12.13
	80	7.67	4.84	14.55	84.82	0.63	75.09	397.5	23.92	62.23	2.78	25.09	0.97	1.94	1.16	1.25	12.55
	90	7.5	4.07	12.38	86.7	0.92	80.03	342.9	30.42	82.1	2.06	32.69	0.77	1.74	1.15	1.63	16.35
	100	7.31	4.63	12.6	86.54	0.86	79.31	395.2	29.09	84.36	2.11	30.08	1.09	1.52	1.03	1.5	15.04
	110	7.28	3.91	12.66	85.79	1.55	77.91	417.2	25.64	79.06	1.97	30.08	1	1.72	1.1	1.5	15.04
	120	7.17	3.84	11.83	87.65	0.52	80.61	454.1	27.74	83.47	2.08	29.32	1.03	1.59	1.01	1.47	14.66
	130	7.06	4.04	11	87.9	1.09	80.36	433.5	29.49	80.73	2.23	26.55	1.1	1.39	0.95	1.33	13.28
	140	7.12	6.02	10.56	88.42	1.02	82.78	475.9	35.2	89.62	2.46	35.27	0.75	1.89	1.13	1.76	17.63
	150	7.21	4.69	9.07	88.96	1.97	83.37	507.8	33.92	88.03	2.47	40.15	0.88	2.28	1.31	2.01	20.07
	160	7.27	5.18	8.71	89.88	1.41	78.9	368.9	31.5	77.76	3.2	41.17	0.98	2.43	1.52	2.06	20.58
	Bedrock						77.97	85.2	4.47	13.69	96.06	1.8			0.38	0.09	0.9
Abandoned cropland	0	4.82	17.67	10.12	75.46	14.43	81.67	298.8	22.13	71.01	1.04	24.24		0.92	0.98	1.21	12.12
(AC)	5	4.84	7.05	15.16	72.77	12.08	83.98	258.2	23	68.99	0.5	22.55	1.07	0.76	0.94	1.13	11.27
	10	4.88	6.95	14.05	75.12	10.83	84.86	283.9	23.49	71.44	0.39	25.37	0.89	0.94	1.02	1.27	12.69
	15	4.8	5.89	12.94	68.65	18.42	83.9	360.5	24.61	75.33	0.54	25.94	0.98	0.96	0.99	1.3	12.97
	20	5.01	5.82	14.1	75.28	10.63	84.13	331.9	23.14	75.22	0.61	25.05	1.04	0.93	0.96	1.25	12.52
	30	5.05	5.67	14.3	75.84	9.87	84.16	320.1	23.37	74.46	0.62	25.54	0.98	0.94	0.99	1.28	12.77
	40	5.07	5.69	16.12	75.86	8.02	84.98	328.3	23.88	81.6	0.66	25.65	1	0.91	0.91	1.28	12.82
	50	5.02	5.45	16.26	75.49	8.25	83.65	323.5	22.5	69.7	0.4	25.84	0.99	1.18	1.07	1.29	12.92
	60	5.08	5.71	17.9	74.49	7.61	84.49	311.7	22.16	71.86	0.43	25.77	1	1.07	1.03	1.29	12.89
	70	4.82	6.79	16.23	78.19	5.58	86.11	343	22.4	76.88	0.44	25.63	1.01	0.97	0.96	1.28	12.81
	80	4.78	7.27	17.04	77.3	5.66	86.01	314.4	21.92	73.64	0.35	27.43	0.93	1.23	1.07	1.37	13.72
	90	4.86	6.65	17.4	78.42	4.18	86.25	331.8	24.64	82.77	0.36	28.94	0.95	1.15	1.01	1.45	14.47
	100	4.87	8.33	16.37	79.63	4	86.11	315.8	22.27	75.09	0.33	23.13	1.25	0.88	0.89	1.16	11.57
	110	5.23	5.11	14.74	73.31	11.95	85.95	1625.1	29.41	90.42	0.31	34.47	0.67	1.3	1.1	1.72	17.24
	120	5.06	5.27	17.82	73.61	8.57	86.96	778.4	31.47	101.2	0.29	32.98	1.05	1.22	0.94	1.65	16.49
	130	5.09	5.3	17.47	72.5	10.03	87.69	527.2	33.02	108.3	0.3	28.39	1.16	0.75	0.76	1.42	14.2
Shrubland	0		108.19				81.97	224.2	14.58	47.07	38.55	22.99		2.46	1.41	1.15	11.5
(GS)	5	6.25	70.74	10.45	85.99	3.56	80.99	208.6	14.56	47.31	36.59	19.94	1.15	2.03	1.21	1	9.97
	10	6.31	48.16	10.79	85.93	3.28	80.28	234.3	17.08	51.72	23.55	23.25	0.86	2.42	1.29	1.16	11.63
	15	6.43	39.12	12.16	85.1	2.75	79.17	164.6	12.8	42.93	48.76	14.19	1.64	1.46	0.95	0.71	7.09
	20	6.53	27.17	12.13	85.56	2.31	80.38	194.7	15.78	53.61	27.16	17.72	0.8	1.33	0.95	0.89	8.86
	30	6.6	19.03	13.33	84.35	2.32	74.74	215.7	18.63	45	6.66	23.99	0.74	2.01	1.54	1.2	11.99
	40	6.77	10.56	13.3	84.24	2.46	79.25	247.5	22.84	60.46	2.14	26.85	0.89	2.02	1.28	1.34	13.43
	50	6.98	8.41	12.87	85.26	1.87	81.79	236.7	26.14	74.02	2.08	30.26	0.89	2.04	1.18	1.51	15.13
	60	6.99	7.63	11.36	86.96	1.68	79.01	258.8	27.93	58.84	1.87	34.46	0.88	3.32	1.69	1.72	17.23
	70	7.02	9.02	12.39	83.9	3.71	80.58	283.8	27.02	63.95	3.18	31.49	1.09	2.52	1.42	1.57	15.75
	Bedrock						79.82	62.69	3.76	13.27	99.11	1.85			0.4	0.09	0.93
